# Supplementary material for: 12-Oxophytodienoate Reductase Overexpression Compromises Tolerance to Botrytis cinerea in Hexaploid and Tetraploid Wheat
Source: Plants (Basel). 2023 May 22;12(10):2050. doi: 10.3390/plants12102050 (PMC10222670; doi:10.3390/plants12102050)
Supplement: Supplementary file 1 [file plants-12-02050-s001.zip]

Archive with 1 entries (1 files):
- plants-2387127-supplementary.pdf
